# Supplementary material for: Superficieibacter electus gen. nov., sp. nov., an Extended-Spectrum β-Lactamase Possessing Member of the Enterobacteriaceae Family, Isolated From Intensive Care Unit Surfaces
Source: Front Microbiol. 2018 Jul 20;9:1629. doi: 10.3389/fmicb.2018.01629 (PMC6062592; doi:10.3389/fmicb.2018.01629)
Supplement: Supplementary file 3 [file Table_1.xlsx]

## Sheet: Sheet1
Table S1. Genomes used for computational analysis in Figure 3A, Figure 3B, and Figure 4.
Species	Assembly	Strain	If assembled from Type Material	Used in figures
Shigella flexneri	GCA_001078805.1	24570	Type	Shigella flexneri 24570(T)
Klebsiella oxytoca	GCA_001598695.1	NBRC 105695	Type	Klebsiella oxytoca NBRC 105695(T)
Kluyvera intestini	GCA_001856865.2	GT-16	Type	Kluyvera intestini GT-16(T)
Enterobacter kobei	GCA_001940295.1	JCM 8580	Type	Enterobacter kobei JCM 8580 (T)
Kosakonia oryziphila	GCA_900094795.1	REICA_142	Type	Kosakonia oryziphila REICA_142(T)
Salmonella enterica	GCF_000006945.1	LT2	Type	Salmonella enterica LT2(T)
Citrobacter koseri	GCF_000018045.1	ATCC BAA-895		Citrobacter koseri ATCC BAA-895
Enterobacter cloacae	GCF_000025565.1	ATCC 13047	Type	Enterobacter cloacae ATCC 13047(T)
Escherichia fergusonnii	GCF_000026225.1	ATCC 35469	Type	Escherichia fergusonnii ATCC 35469(T)
Shigella sonnei	GCF_000092525.1	Ss046		Shigella sonnei Ss046
Escherichia albertii	GCF_000155105.1	TW07627	Type	Escherichia albertii TW07627(T)
Citrobacter youngae	GCF_000155975.1	ATCC 29220		Citrobacter youngae ATCC 29220
Enterobacter lignolyticus	GCF_000164865.1	SCF1		Enterobacter lignolyticus SCF1
Shigella dysenteriae	GCF_000193895.1	CDC 74-1112		Shigella dysenteriae CDC 74-1112
Enterobacter mori	GCF_000211415.1	LMG 25706	Type	Enterobacter mori LMG 25706(T)
Klebsiella aerogenes	GCF_000215745.1	KCTC 2190	Type	Klebsiella aerogenes KCTC 2190(T)
Klebsiella michiganensis	GCF_000240325.1	KCTC 1686		Klebsiella michiganensis KCTC 1686
Salmonella bongori	GCF_000252995.1	NCTC 12419	Type	Salmonella bongori NCTC 12419(T)
Kosakonia radicincitans	GCF_000280495.2	DSM 16656	Type	Kosakonia radicincitans DSM 16656(T)
Kosakonia sacchari	GCF_000300455.3	SP1	Type	Kosakonia sacchari SP1(T)
Enterobacter massiliensis	GCF_000321045.1	JC163	Type	Enterobacter massiliensis JC163(T)
Siccibacter turicensis	GCF_000463155.2	LMG 23730	Type	Siccibacter turicensis LMG 23730(T)
Escherichia coli	GCF_000690815.1	DSM 30083	Type	Escherichia coli DSM 30083(T)
Siccibacter colletis	GCF_000696575.1	1383	Type	Siccibacter colletis 1383(T)
Klebsiella pneumoniae	GCF_000742135.1	ATCC 13883	Type	Klebsiella pneumoniae ATCC 13883(T)
Klebsiella quasipneumoniae	GCF_000751755.1	01A030	Type	Klebsiella quasipneumoniae 01A030(T)
Pasteurella multocida	GCF_000754275.1	ATCC 43137	Type	Pasteurella multocida ATCC 43137(T)
Citrobacter freundii	GCF_000759735.1	NBRC 12681	Type	Citrobacter freundii NBRC 12681(T)
Citrobacter werkmanii	GCF_000759755.1	NBRC 105721	Type	Citrobacter werkmanii NBRC 105721(T)
Escherichia vulneris	GCF_000759795.1	NBRC 102420	Type	Escherichia vulneris NBRC 102420(T)
Citrobacter rodentium	GCF_000759815.1	NBRC 105723	Type	Citrobacter rodentium NBRC 105723(T)
Citrobacter sedlakii	GCF_000759835.1	NBRC 105722	Type	Citrobacter sedlakii NBRC 105722(T)
Escherichia marmotae	GCF_000807695.1	HT073016	Type	Escherichia marmotae HT073016(T)
Citrobacter pasteurii	GCF_000826205.1	CIP 55.13	Type	Citrobacter pasteurii CIP 55.13(T)
Klebsiella variicola	GCF_000828055.2	DSM 15968	Type	Klebsiella variicola DSM 15968(T)
Citrobacter amalonaticus	GCF_000981805.1	Y19		Citrobacter amalonaticus Y19
Shigella boydii	GCF_001027225.1	ATCC 9210		Shigella boydii ATCC 9210
Kosakonia cowanii	GCF_001312885.1	JCM 10956	Type	Kosakonia cowanii JCM 10956(T)
Enterobacter asburiae	GCF_001521715.1	ATCC 35953	Type	Enterobacter asburiae ATCC 35953(T)
Kluyvera cryocrescens	GCF_001571285.1	NBRC 102467	Type	Kluyvera cryocrescens NBRC 102467(T)
Kluyvera intermedia	GCF_001598315.1	NBRC 102594	Type	Kluyvera intermedia NBRC 102594(T)
Enterobacter soli	GCF_001654845.1	ATCC BAA-2102	Type	Enterobacter soli ATCC BAA-2102(T)
Kluyvera georgiana	GCF_001654985.1	ATCC 51603	Type	Kluyvera georgiana ATCC 51603(T)
Kosakonia oryzae	GCF_001658025.1	Ola 51	Type	Kosakonia oryzae Ola 51(T)
Enterobacter xiangfangensis	GCF_001729785.1	LMG27195	Type	Enterobacter xiangfangensis LMG27195(T)
Enterobacter ludwigii	GCF_001750725.1	EN-119	Type	Enterobacter ludwigii EN-119(T)
Enterobacter hormaechei	GCF_001875655.1	ATCC 49162	Type	Enterobacter hormaechei ATCC 49162(T)
Citrobacter portucalensis	GCF_002042885.1	A60		Citrobacter portucalensis A60
Citrobacter braakii	GCF_002075345.1	ATCC 51113	Type	Citrobacter braakii ATCC 51113(T)
Citrobacter farmeri	GCF_002249995.1	GTC 1319		Citrobacter farmeri GTC 1319
Enterobacter timonensis	GCF_900021175.1	mt20	Type	Enterobacter timonensis mt20(T)
Citrobacter europaeus	GCF_900079995.1	97/99	Type	Citrobacter europaeus 97/99(T)
Kosakonia oryzendophytica	GCF_900094925.1	REICA_082	Type	Kosakonia oryzendophytica REICA_082(T)
Enterobacter muelleri	GCF_900180435.1	JM-458T		Enterobacter muelleri JM 458T
Kosakonia pseudosacchari	GCF_900184035.1	JM-387		Kosakonia pseudosacchari JM-387
Enterobacter bugandensis	GCF_900185975.1	EB-247T		Enterobacter bugandensis EB 247T
Kosakonia arachidis	jgi.1071160.1	Ah-143	Type	Kosakonia arachidis Ah-143
