# Supplementary material for: Superficieibacter electus gen. nov., sp. nov., an Extended-Spectrum β-Lactamase Possessing Member of the Enterobacteriaceae Family, Isolated From Intensive Care Unit Surfaces
Source: Front Microbiol. 2018 Jul 20;9:1629. doi: 10.3389/fmicb.2018.01629 (PMC6062592; doi:10.3389/fmicb.2018.01629)
Supplement: Supplementary file 4 [file Table_2.xlsx]

## Sheet: no_outgroup
Table S2. Genes used to make core-genome phylogenetic tree (Figure 3A)
Gene
arfB
pstB
dapD
yjjX
cysD
hypothetical_protein_10559
pal
rpsB
diaA
rpsO
hypothetical_protein_10621
rapZ
gshB
mtfA
menD
clpX
rpsF
ydjA
rluE
ftsH
hcaR_2
csdA
hypothetical_protein_1112
hypothetical_protein_1118
ybaB
rlmH
sucD
atpF
asnC
mraY
moeA
rlmE
rpmA
rpoE
entA
hypothetical_protein_1161
ghrB
hypothetical_protein_1170
gpt
trxA_2
epmB
tatB
tamB
hypothetical_protein_1213
pdxA
rpoZ
iscU
baeS
nuoK
rplM
groS
rpmF
menI
zapE
yhjD
lpp
clpP
glnK
fabZ
acpP
hypothetical_protein_1399
ftsZ
trmO
hemX
hypothetical_protein_1428
thiB
yqaB
hisD
hypothetical_protein_1477
ihfA
rplT
ogt
rpmB
rstA
ftsA
rsxD
crr
rpsG
ispE
cmpR_2
lysA
truD
thiL
lipB
cpoB
tag
ampD
mreB
dksA
ptsH
mepH
ygdG
proA
yraA
mdlB
hypothetical_protein_1722
dxr
rpsI
crp
ompR
qseE
hypothetical_protein_1764
nudK
hypothetical_protein_1827
ydhF
lplT
acrR_1
aat
zitB
holA
lpxM
znuA
dkgA
csrA
atpE
rpsL
metE_2
araB
usg
strE
hisI
galS
nfo
btuR
hypothetical_protein_2116
sprT
cmoM
ltaE
fepC
nagE
nrdG
pitA
lrp
mdaB
fis
rpmG
glnB
rpsR
hemC
wzzE
ilvG
msrA
hypothetical_protein_2288
queG
pasI
rsuA
nadE
sppA
ydfG
cfa
endA
acrA
sadH
fepD
crcB
yhdT
rsmD
rfaF
hypothetical_protein_2470
viaA
rnhB
gmhB
clcD
cysG
purN
rpe
ubiG
ydgI
hypothetical_protein_2636
rdgB
hypothetical_protein_2674
crl
tesB
purK
tusE
aroA
rsmJ
dcyD
hypothetical_protein_2785
wzxE
wecB
recO
yfeX
cysM
cysZ
cobB
yjjG
cysQ
mntH
yejE
gltC_2
hypothetical_protein_2908
astA
nudJ
marR
pntA
fumC
hypothetical_protein_2957
uup
hypothetical_protein_2964
gsiD
macA_1
moaE
trmH
ftsP
nudF
yhaK
panB
cdsA
hypothetical_protein_3048
tadA
thrC
araD
hypothetical_protein_3096
rbsK
radD
rplY
sdcS
ribC
hypothetical_protein_3202
mazG
cysH_2
phoR
kdsB
potH
rhtA
ybhK
sspB
fliY_2
metC_2
plsC
folB
hypothetical_protein_3339
pldB
wecA
nirD
yrfG
glgB
ycfH
hypothetical_protein_3377
yohC
ttcA
zntB
tpx
ydjM
rsxB
dtpA
recJ
pncC_1
gloC
hypothetical_protein_3536
hypothetical_protein_3539
dauR
nagA
ybgI
rraB
hypothetical_protein_3551
alkA
yidH
leuD1
yigL
wzyE
hypothetical_protein_3614
lptC
hscB
bamB
fabD
sixA
grpE
fadJ
hisB
pbpG
pspB_1
yciB
galR
hypothetical_protein_3774
hypothetical_protein_3800
seqA
kdpB
panF
yqhD
murE
mtnN
bamA
hypothetical_protein_3904
fadB
lepB
yfhL
hscA
hypothetical_protein_3946
emrA
gshA
fkpA
dcp
lapB
nagC_2
hypothetical_protein_4056
loiP
mltD
tsx
msbA
hypothetical_protein_409
prmA
argI
lptF
yhhQ
rlmJ
trmL
mutM
artM_2
yghB
hypothetical_protein_4160
wecE
rpoN
hypothetical_protein_4247
hypothetical_protein_4273
mepS_2
pspA
sapB
lapA
lpxH
tcyP
slyA_1
fldB
xerD_1
rlmC
dnaQ
thiI
trxA_1
hypothetical_protein_4441
artJ
ybhS
gltB
hypothetical_protein_4510
yidA
rbsD
rcsF
sugE
rsgA
pepQ
rfaH
bepA_1
aroB
trpR
thrB
mog
mutS2
pasT
ywrO
queD
yfcD
hypothetical_protein_4707
yqgF
epd
hypothetical_protein_4736
hypothetical_protein_4738
queA
hypothetical_protein_4741
atl
rlmL
serC
cydB_1
exbD_2
hypothetical_protein_4819
cutA
hypothetical_protein_4854
osmY_1
folP
acpS
ppx
gcvR
rob
dsbA
pdxH
sufC
chaA
hypothetical_protein_5007
gcvT
artQ
tatE
degS
glpE_1
envC
hypothetical_protein_5100
metR
mlaF
lptA
rseB
nudE
hda
hypothetical_protein_5144
dapA
bamE
trmB
msrP
yejB
hisQ
yhdN_2
hypothetical_protein_5221
yafJ
xseB
purE
mgsA
aspC
mntR
ybhL
sucA
pyrE_1
znuC
rfaC
yidC
murC
xerC_2
ibaG
pssA
trmJ
gntK
cysA_1
deoA
araA
mltC
dsrB
baeR
hypothetical_protein_5512
hypothetical_protein_5514
nuoG
trpB
purB
rnt
hypothetical_protein_5548
lgt
surE
rnhA
lolA
potA_1
glnS
sucB
tldD
ftsX
tusA_1
dnaG
hypothetical_protein_5615
hpt
lpxD
tatC
ytfP
trxC
cfxP
glgC
ypeA
hinT
serB
carA
apaG
proV
hypothetical_protein_5697
gsiA_1
nth
hypothetical_protein_5812
glnQ_2
glnQ_1
sdhC
mreC
gltD_1
yhjE_1
ribB
uppP
tsaD
leuA
ftsQ
uppS
frdD
epmA
sufD
yifK
ilvM
kdsD
ppiA
trpS
hypothetical_protein_5948
bssS
lspA
fkpB
mlaA
prmB
rimO_3
hisF
hypothetical_protein_6036
trpGD
oppF_2
tomB
artM_1
gmk
adeP
pstA
leuB
aceF
ilvD
glmM
wecF
feoA
ndh
nadR
bioH
infA
tsaE
hflC
clsA
purU
gcvH
ygdR_3
rlmM
relA
hypothetical_protein_6297
cyoD
mutL
artP
moaC
galE
nagC_1
sdhD
dus
livH_3
hldE
srkA
ftsW
map
lpxA
orn
infB
hypothetical_protein_6399
aroF
hypothetical_protein_6514
hypothetical_protein_6524
phoP
pykF
pth
pcm
decR
glnH_1
gltK
accB
apbE
livF_1
uspB
kbl
zwf
pgsA
drrA
glpR_1
luxS
gyrA
sapF
osmB
purR
trpC
ftsB
bolA
apt
folD
pflA
rarA
clpS
lacG
hldD
uvrY
plsY
atpH
hypothetical_protein_6789
secG
hpf
glrR
cysT
hypothetical_protein_6833
ygfA
ubiI
nuoJ
hisM
kdpA
hflD
hypothetical_protein_6948
rppH
thyA
tig
asnS
ydcV_1
rsfS
gltA
msrQ
ftsE
mraZ
ftsY
can
ptsN
era
bcp
plaP
ndhC
hypothetical_protein_7149
mukF
dps
corC_2
asnB
pyrI
pyrB
livJ
parE
mtgA
frr
metQ_1
hypothetical_protein_720
ubiD
yhbU
pnp
rimP
grcA
rlmN
gntR_1
fabB
raiA
udk
menB
ppsR
proB
mukE
cmk
hypothetical_protein_7439
ybgC
exbD_1
mreD
hypothetical_protein_7457
rsmH
ubiE
hypothetical_protein_7476
mlaE
suhB
uraA
folA
fklB
trmD
hypothetical_protein_754
dcd
ackA
hisJ
marA
tyrS
fabA
glnP_1
hypothetical_protein_7704
yhcB
ibpA
dnaA
hypothetical_protein_7754
sufS
hflX
accD
bamD
ribA
rpiA
pyrG_2
cspD
udp
rhlB
ilvE
ptsO
alaA
cvpA
rsxA
grxD
cyoC
exbB_1
hypothetical_protein_8200
eda
tsf
nlpI
iscR
guaB
purC
dnaJ
priB
nadK
smpB
ybfF
yeiP
nuoC
hns
narL
zapA
prfB
gcvA_1
recR
gpmA
lipA
mrdB
nagB
fbp
pstC
erpA
ugpQ
lptB_2
fdx
hfq
fldA
argR_1
rph
pykA
lpxC
hypothetical_protein_8741
metI
ndk
nuoH
nuoF
ychF
fur
sdhA
pepA
rpoH
dppB
rbsC_1
ftsL
pdhR_1
cysK
ptsG_2
nuoI
argP
sspA
accA
corA
yhbY
hypothetical_protein_9381
trpA
nuoE
purF
gmhA
phoB
aaeX
livH_1
secB
dnaN
phoU
deoD
narH
rbfA
ylaC
yheH
rne_2
nrdR
atpC
ilvH
radA

## Sheet: outgroup
Table S2. Genes used to make core-genome phylogenetic tree (Figure 3B)
Gene
pstB
rpsF
ftsH
rlmH
sucD
rlmE
rpmA
iscU
rplM
groS
rpmF
clpP
rplT
rpmB
rpsG
dksA
rpsI
crp
rpsL
lrp
fis
rpmG
glnB
rpsR
infA
rpe
purE
sucB
nth
leuA
trpS
mutL
oppF_2
aceF
moaC
infB
grcA
rlmN
trmD
fabA
rhlB
tsf
guaB
prfB
erpA
hfq
gmhA
radA
